# Supplementary material for: EpiTools: An Open-Source Image Analysis Toolkit for Quantifying Epithelial Growth Dynamics
Source: Dev Cell. 2016 Jan 11;36(1):103–16. doi: 10.1016/j.devcel.2015.12.012 (PMC4712040; doi:10.1016/j.devcel.2015.12.012)
Supplement: Data S1. Source Code [file mmc2.zip]

Archive with 2,968 entries (2,886 files):
- sourcecode/
- sourcecode/.DS_Store
- sourcecode/epitools_part1_matlab_v2.1.6/
- sourcecode/epitools_part1_matlab_v2.1.6/.DS_Store
- sourcecode/epitools_part1_matlab_v2.1.6/8_bit_sample/
- sourcecode/epitools_part1_matlab_v2.1.6/8_bit_sample/.DS_Store
- sourcecode/epitools_part1_matlab_v2.1.6/8_bit_sample/test_set.tif
- sourcecode/epitools_part1_matlab_v2.1.6/EpiTools_linux
- sourcecode/epitools_part1_matlab_v2.1.6/EpiTools_mac
- sourcecode/epitools_part1_matlab_v2.1.6/EpiTools_win.bat
- sourcecode/epitools_part1_matlab_v2.1.6/LICENSE.txt
- sourcecode/epitools_part1_matlab_v2.1.6/README.txt
- sourcecode/epitools_part1_matlab_v2.1.6/src/
- sourcecode/epitools_part1_matlab_v2.1.6/src/.DS_Store
- sourcecode/epitools_part1_matlab_v2.1.6/src/EpiTools.fig
- sourcecode/epitools_part1_matlab_v2.1.6/src/EpiTools.m
- sourcecode/epitools_part1_matlab_v2.1.6/src/images/
- sourcecode/epitools_part1_matlab_v2.1.6/src/images/.DS_Store
- sourcecode/epitools_part1_matlab_v2.1.6/src/images/backgroundlogo.tif
- sourcecode/epitools_part1_matlab_v2.1.6/src/images/epitools_logo.png
- sourcecode/epitools_part1_matlab_v2.1.6/src/images/gif/
- sourcecode/epitools_part1_matlab_v2.1.6/src/images/gif/accept.gif
- sourcecode/epitools_part1_matlab_v2.1.6/src/images/gif/add.gif
- sourcecode/epitools_part1_matlab_v2.1.6/src/images/gif/alarm.gif
- sourcecode/epitools_part1_matlab_v2.1.6/src/images/gif/anchor.gif
- sourcecode/epitools_part1_matlab_v2.1.6/src/images/gif/application.gif
- sourcecode/epitools_part1_matlab_v2.1.6/src/images/gif/application2.gif
- sourcecode/epitools_part1_matlab_v2.1.6/src/images/gif/application_add.gif
- sourcecode/epitools_part1_matlab_v2.1.6/src/images/gif/application_cascade.gif
- sourcecode/epitools_part1_matlab_v2.1.6/src/images/gif/application_delete.gif
- sourcecode/epitools_part1_matlab_v2.1.6/src/images/gif/application_double.gif
- sourcecode/epitools_part1_matlab_v2.1.6/src/images/gif/application_edit.gif
- sourcecode/epitools_part1_matlab_v2.1.6/src/images/gif/application_error.gif
- sourcecode/epitools_part1_matlab_v2.1.6/src/images/gif/application_form.gif
- sourcecode/epitools_part1_matlab_v2.1.6/src/images/gif/application_form_add.gif
- sourcecode/epitools_part1_matlab_v2.1.6/src/images/gif/application_form_delete.gif
- sourcecode/epitools_part1_matlab_v2.1.6/src/images/gif/application_form_edit.gif
- sourcecode/epitools_part1_matlab_v2.1.6/src/images/gif/application_form_magnify.gif
- sourcecode/epitools_part1_matlab_v2.1.6/src/images/gif/application_get.gif
- sourcecode/epitools_part1_matlab_v2.1.6/src/images/gif/application_go.gif
- sourcecode/epitools_part1_matlab_v2.1.6/src/images/gif/application_home.gif
- sourcecode/epitools_part1_matlab_v2.1.6/src/images/gif/application_key.gif
- sourcecode/epitools_part1_matlab_v2.1.6/src/images/gif/application_lightning.gif
- sourcecode/epitools_part1_matlab_v2.1.6/src/images/gif/application_link.gif
- sourcecode/epitools_part1_matlab_v2.1.6/src/images/gif/application_osx.gif
- sourcecode/epitools_part1_matlab_v2.1.6/src/images/gif/application_osx_terminal.gif
- sourcecode/epitools_part1_matlab_v2.1.6/src/images/gif/application_put.gif
- sourcecode/epitools_part1_matlab_v2.1.6/src/images/gif/application_side_boxes.gif
- sourcecode/epitools_part1_matlab_v2.1.6/src/images/gif/application_side_contract.gif
- sourcecode/epitools_part1_matlab_v2.1.6/src/images/gif/application_side_expand.gif
- sourcecode/epitools_part1_matlab_v2.1.6/src/images/gif/application_side_list.gif
- sourcecode/epitools_part1_matlab_v2.1.6/src/images/gif/application_side_tree.gif
- sourcecode/epitools_part1_matlab_v2.1.6/src/images/gif/application_split.gif
- sourcecode/epitools_part1_matlab_v2.1.6/src/images/gif/application_tile_horizontal.gif
- sourcecode/epitools_part1_matlab_v2.1.6/src/images/gif/application_tile_vertical.gif
- sourcecode/epitools_part1_matlab_v2.1.6/src/images/gif/application_view_columns.gif
- sourcecode/epitools_part1_matlab_v2.1.6/src/images/gif/application_view_detail.gif
- sourcecode/epitools_part1_matlab_v2.1.6/src/images/gif/application_view_gallery.gif
- sourcecode/epitools_part1_matlab_v2.1.6/src/images/gif/application_view_icons.gif
- sourcecode/epitools_part1_matlab_v2.1.6/src/images/gif/application_view_list.gif
- sourcecode/epitools_part1_matlab_v2.1.6/src/images/gif/application_view_tile.gif
- sourcecode/epitools_part1_matlab_v2.1.6/src/images/gif/application_view_xp.gif
- sourcecode/epitools_part1_matlab_v2.1.6/src/images/gif/application_view_xp_terminal.gif
- sourcecode/epitools_part1_matlab_v2.1.6/src/images/gif/application_xp.gif
- sourcecode/epitools_part1_matlab_v2.1.6/src/images/gif/application_xp_terminal.gif
- sourcecode/epitools_part1_matlab_v2.1.6/src/images/gif/arrow_branch.gif
- sourcecode/epitools_part1_matlab_v2.1.6/src/images/gif/arrow_divide.gif
- sourcecode/epitools_part1_matlab_v2.1.6/src/images/gif/arrow_down.gif
- sourcecode/epitools_part1_matlab_v2.1.6/src/images/gif/arrow_in.gif
- sourcecode/epitools_part1_matlab_v2.1.6/src/images/gif/arrow_inout.gif
- sourcecode/epitools_part1_matlab_v2.1.6/src/images/gif/arrow_join.gif
- sourcecode/epitools_part1_matlab_v2.1.6/src/images/gif/arrow_left.gif
- sourcecode/epitools_part1_matlab_v2.1.6/src/images/gif/arrow_merge.gif
- sourcecode/epitools_part1_matlab_v2.1.6/src/images/gif/arrow_out.gif
- sourcecode/epitools_part1_matlab_v2.1.6/src/images/gif/arrow_redo.gif
- sourcecode/epitools_part1_matlab_v2.1.6/src/images/gif/arrow_refresh.gif
- sourcecode/epitools_part1_matlab_v2.1.6/src/images/gif/arrow_refresh_small.gif
- sourcecode/epitools_part1_matlab_v2.1.6/src/images/gif/arrow_right.gif
- sourcecode/epitools_part1_matlab_v2.1.6/src/images/gif/arrow_rotate_anticlockwise.gif
- sourcecode/epitools_part1_matlab_v2.1.6/src/images/gif/arrow_rotate_clockwise.gif
- sourcecode/epitools_part1_matlab_v2.1.6/src/images/gif/arrow_switch.gif
- sourcecode/epitools_part1_matlab_v2.1.6/src/images/gif/arrow_turn_left.gif
- sourcecode/epitools_part1_matlab_v2.1.6/src/images/gif/arrow_turn_right.gif
- sourcecode/epitools_part1_matlab_v2.1.6/src/images/gif/arrow_undo.gif
- sourcecode/epitools_part1_matlab_v2.1.6/src/images/gif/arrow_up.gif
- sourcecode/epitools_part1_matlab_v2.1.6/src/images/gif/asterisk_orange.gif
- sourcecode/epitools_part1_matlab_v2.1.6/src/images/gif/asterisk_yellow.gif
- sourcecode/epitools_part1_matlab_v2.1.6/src/images/gif/attach.gif
- sourcecode/epitools_part1_matlab_v2.1.6/src/images/gif/attach_2.gif
- sourcecode/epitools_part1_matlab_v2.1.6/src/images/gif/award_star_add.gif
- sourcecode/epitools_part1_matlab_v2.1.6/src/images/gif/award_star_bronze_1.gif
- sourcecode/epitools_part1_matlab_v2.1.6/src/images/gif/award_star_bronze_2.gif
- sourcecode/epitools_part1_matlab_v2.1.6/src/images/gif/award_star_bronze_3.gif
- sourcecode/epitools_part1_matlab_v2.1.6/src/images/gif/award_star_delete.gif
- sourcecode/epitools_part1_matlab_v2.1.6/src/images/gif/award_star_gold.gif
- sourcecode/epitools_part1_matlab_v2.1.6/src/images/gif/award_star_gold_1.gif
- sourcecode/epitools_part1_matlab_v2.1.6/src/images/gif/award_star_gold_2.gif
- sourcecode/epitools_part1_matlab_v2.1.6/src/images/gif/award_star_gold_3.gif
- sourcecode/epitools_part1_matlab_v2.1.6/src/images/gif/award_star_silver_1.gif
- sourcecode/epitools_part1_matlab_v2.1.6/src/images/gif/award_star_silver_2.gif
- sourcecode/epitools_part1_matlab_v2.1.6/src/images/gif/award_star_silver_3.gif
- sourcecode/epitools_part1_matlab_v2.1.6/src/images/gif/bandaid.gif
- sourcecode/epitools_part1_matlab_v2.1.6/src/images/gif/basket.gif
- sourcecode/epitools_part1_matlab_v2.1.6/src/images/gif/basket_add.gif
- sourcecode/epitools_part1_matlab_v2.1.6/src/images/gif/basket_delete.gif
- sourcecode/epitools_part1_matlab_v2.1.6/src/images/gif/basket_edit.gif
- sourcecode/epitools_part1_matlab_v2.1.6/src/images/gif/basket_error.gif
- sourcecode/epitools_part1_matlab_v2.1.6/src/images/gif/basket_go.gif
- sourcecode/epitools_part1_matlab_v2.1.6/src/images/gif/basket_put.gif
- sourcecode/epitools_part1_matlab_v2.1.6/src/images/gif/basket_remove.gif
- sourcecode/epitools_part1_matlab_v2.1.6/src/images/gif/bell.gif
- sourcecode/epitools_part1_matlab_v2.1.6/src/images/gif/bell_add.gif
- sourcecode/epitools_part1_matlab_v2.1.6/src/images/gif/bell_delete.gif
- sourcecode/epitools_part1_matlab_v2.1.6/src/images/gif/bell_error.gif
- sourcecode/epitools_part1_matlab_v2.1.6/src/images/gif/bell_go.gif
- sourcecode/epitools_part1_matlab_v2.1.6/src/images/gif/bell_link.gif
- sourcecode/epitools_part1_matlab_v2.1.6/src/images/gif/bin.gif
- sourcecode/epitools_part1_matlab_v2.1.6/src/images/gif/bin_closed.gif
- sourcecode/epitools_part1_matlab_v2.1.6/src/images/gif/bin_empty.gif
- sourcecode/epitools_part1_matlab_v2.1.6/src/images/gif/blog.gif
- sourcecode/epitools_part1_matlab_v2.1.6/src/images/gif/blueprint.gif
- sourcecode/epitools_part1_matlab_v2.1.6/src/images/gif/blueprint_horizontal.gif
- sourcecode/epitools_part1_matlab_v2.1.6/src/images/gif/bluetooth.gif
- sourcecode/epitools_part1_matlab_v2.1.6/src/images/gif/bomb.gif
- sourcecode/epitools_part1_matlab_v2.1.6/src/images/gif/book.gif
- sourcecode/epitools_part1_matlab_v2.1.6/src/images/gif/book_add.gif
- sourcecode/epitools_part1_matlab_v2.1.6/src/images/gif/book_addresses.gif
- sourcecode/epitools_part1_matlab_v2.1.6/src/images/gif/book_delete.gif
- sourcecode/epitools_part1_matlab_v2.1.6/src/images/gif/book_edit.gif
- sourcecode/epitools_part1_matlab_v2.1.6/src/images/gif/book_error.gif
- sourcecode/epitools_part1_matlab_v2.1.6/src/images/gif/book_go.gif
- sourcecode/epitools_part1_matlab_v2.1.6/src/images/gif/book_key.gif
- sourcecode/epitools_part1_matlab_v2.1.6/src/images/gif/book_link.gif
- sourcecode/epitools_part1_matlab_v2.1.6/src/images/gif/book_next.gif
- sourcecode/epitools_part1_matlab_v2.1.6/src/images/gif/book_open.gif
- sourcecode/epitools_part1_matlab_v2.1.6/src/images/gif/book_previous.gif
- sourcecode/epitools_part1_matlab_v2.1.6/src/images/gif/bookmark.gif
- sourcecode/epitools_part1_matlab_v2.1.6/src/images/gif/bookmark_book.gif
- sourcecode/epitools_part1_matlab_v2.1.6/src/images/gif/bookmark_book_open.gif
- sourcecode/epitools_part1_matlab_v2.1.6/src/images/gif/bookmark_document.gif
- sourcecode/epitools_part1_matlab_v2.1.6/src/images/gif/bookmark_folder.gif
- sourcecode/epitools_part1_matlab_v2.1.6/src/images/gif/books.gif
- sourcecode/epitools_part1_matlab_v2.1.6/src/images/gif/box.gif
- sourcecode/epitools_part1_matlab_v2.1.6/src/images/gif/brick.gif
- sourcecode/epitools_part1_matlab_v2.1.6/src/images/gif/brick_add.gif
- sourcecode/epitools_part1_matlab_v2.1.6/src/images/gif/brick_delete.gif
- sourcecode/epitools_part1_matlab_v2.1.6/src/images/gif/brick_edit.gif
- sourcecode/epitools_part1_matlab_v2.1.6/src/images/gif/brick_error.gif
- sourcecode/epitools_part1_matlab_v2.1.6/src/images/gif/brick_go.gif
- sourcecode/epitools_part1_matlab_v2.1.6/src/images/gif/brick_link.gif
- sourcecode/epitools_part1_matlab_v2.1.6/src/images/gif/bricks.gif
- sourcecode/epitools_part1_matlab_v2.1.6/src/images/gif/briefcase.gif
- sourcecode/epitools_part1_matlab_v2.1.6/src/images/gif/bug.gif
- sourcecode/epitools_part1_matlab_v2.1.6/src/images/gif/bug_add.gif
- sourcecode/epitools_part1_matlab_v2.1.6/src/images/gif/bug_delete.gif
- sourcecode/epitools_part1_matlab_v2.1.6/src/images/gif/bug_edit.gif
- sourcecode/epitools_part1_matlab_v2.1.6/src/images/gif/bug_error.gif
- sourcecode/epitools_part1_matlab_v2.1.6/src/images/gif/bug_go.gif
- sourcecode/epitools_part1_matlab_v2.1.6/src/images/gif/bug_link.gif
- sourcecode/epitools_part1_matlab_v2.1.6/src/images/gif/building.gif
- sourcecode/epitools_part1_matlab_v2.1.6/src/images/gif/building_add.gif
- sourcecode/epitools_part1_matlab_v2.1.6/src/images/gif/building_delete.gif
- sourcecode/epitools_part1_matlab_v2.1.6/src/images/gif/building_edit.gif
- sourcecode/epitools_part1_matlab_v2.1.6/src/images/gif/building_error.gif
- sourcecode/epitools_part1_matlab_v2.1.6/src/images/gif/building_go.gif
- sourcecode/epitools_part1_matlab_v2.1.6/src/images/gif/building_key.gif
- sourcecode/epitools_part1_matlab_v2.1.6/src/images/gif/building_link.gif
- sourcecode/epitools_part1_matlab_v2.1.6/src/images/gif/buildings.gif
- sourcecode/epitools_part1_matlab_v2.1.6/src/images/gif/bullet_add.gif
- sourcecode/epitools_part1_matlab_v2.1.6/src/images/gif/bullet_add_1.gif
- sourcecode/epitools_part1_matlab_v2.1.6/src/images/gif/bullet_add_2.gif
- sourcecode/epitools_part1_matlab_v2.1.6/src/images/gif/bullet_arrow_bottom.gif
- sourcecode/epitools_part1_matlab_v2.1.6/src/images/gif/bullet_arrow_down.gif
- sourcecode/epitools_part1_matlab_v2.1.6/src/images/gif/bullet_arrow_top.gif
- sourcecode/epitools_part1_matlab_v2.1.6/src/images/gif/bullet_arrow_up.gif
- sourcecode/epitools_part1_matlab_v2.1.6/src/images/gif/bullet_black.gif
- sourcecode/epitools_part1_matlab_v2.1.6/src/images/gif/bullet_blue.gif
- sourcecode/epitools_part1_matlab_v2.1.6/src/images/gif/bullet_delete.gif
- sourcecode/epitools_part1_matlab_v2.1.6/src/images/gif/bullet_disk.gif
- sourcecode/epitools_part1_matlab_v2.1.6/src/images/gif/bullet_error.gif
- sourcecode/epitools_part1_matlab_v2.1.6/src/images/gif/bullet_feed.gif
- sourcecode/epitools_part1_matlab_v2.1.6/src/images/gif/bullet_go.gif
- sourcecode/epitools_part1_matlab_v2.1.6/src/images/gif/bullet_green.gif
- sourcecode/epitools_part1_matlab_v2.1.6/src/images/gif/bullet_key.gif
- sourcecode/epitools_part1_matlab_v2.1.6/src/images/gif/bullet_orange.gif
- sourcecode/epitools_part1_matlab_v2.1.6/src/images/gif/bullet_picture.gif
- sourcecode/epitools_part1_matlab_v2.1.6/src/images/gif/bullet_pink.gif
- sourcecode/epitools_part1_matlab_v2.1.6/src/images/gif/bullet_purple.gif
- sourcecode/epitools_part1_matlab_v2.1.6/src/images/gif/bullet_red.gif
- sourcecode/epitools_part1_matlab_v2.1.6/src/images/gif/bullet_star.gif
- sourcecode/epitools_part1_matlab_v2.1.6/src/images/gif/bullet_toggle_minus.gif
- sourcecode/epitools_part1_matlab_v2.1.6/src/images/gif/bullet_toggle_plus.gif
- sourcecode/epitools_part1_matlab_v2.1.6/src/images/gif/bullet_white.gif
- sourcecode/epitools_part1_matlab_v2.1.6/src/images/gif/bullet_wrench.gif
- sourcecode/epitools_part1_matlab_v2.1.6/src/images/gif/bullet_yellow.gif
- sourcecode/epitools_part1_matlab_v2.1.6/src/images/gif/cake.gif
- sourcecode/epitools_part1_matlab_v2.1.6/src/images/gif/calculator.gif
- sourcecode/epitools_part1_matlab_v2.1.6/src/images/gif/calculator_add.gif
- sourcecode/epitools_part1_matlab_v2.1.6/src/images/gif/calculator_delete.gif
- sourcecode/epitools_part1_matlab_v2.1.6/src/images/gif/calculator_edit.gif
- sourcecode/epitools_part1_matlab_v2.1.6/src/images/gif/calculator_error.gif
- sourcecode/epitools_part1_matlab_v2.1.6/src/images/gif/calculator_link.gif
- sourcecode/epitools_part1_matlab_v2.1.6/src/images/gif/calendar.gif
- sourcecode/epitools_part1_matlab_v2.1.6/src/images/gif/calendar_1.gif
- sourcecode/epitools_part1_matlab_v2.1.6/src/images/gif/calendar_2.gif
- sourcecode/epitools_part1_matlab_v2.1.6/src/images/gif/calendar_add.gif
- sourcecode/epitools_part1_matlab_v2.1.6/src/images/gif/calendar_delete.gif
- sourcecode/epitools_part1_matlab_v2.1.6/src/images/gif/calendar_edit.gif
- sourcecode/epitools_part1_matlab_v2.1.6/src/images/gif/calendar_link.gif
- sourcecode/epitools_part1_matlab_v2.1.6/src/images/gif/calendar_view_day.gif
- sourcecode/epitools_part1_matlab_v2.1.6/src/images/gif/calendar_view_month.gif
- sourcecode/epitools_part1_matlab_v2.1.6/src/images/gif/calendar_view_week.gif
- sourcecode/epitools_part1_matlab_v2.1.6/src/images/gif/camera.gif
- sourcecode/epitools_part1_matlab_v2.1.6/src/images/gif/camera_add.gif
- sourcecode/epitools_part1_matlab_v2.1.6/src/images/gif/camera_delete.gif
- sourcecode/epitools_part1_matlab_v2.1.6/src/images/gif/camera_edit.gif
- sourcecode/epitools_part1_matlab_v2.1.6/src/images/gif/camera_error.gif
- sourcecode/epitools_part1_matlab_v2.1.6/src/images/gif/camera_go.gif
- sourcecode/epitools_part1_matlab_v2.1.6/src/images/gif/camera_link.gif
- sourcecode/epitools_part1_matlab_v2.1.6/src/images/gif/camera_small.gif
- sourcecode/epitools_part1_matlab_v2.1.6/src/images/gif/cancel.gif
- sourcecode/epitools_part1_matlab_v2.1.6/src/images/gif/car.gif
- sourcecode/epitools_part1_matlab_v2.1.6/src/images/gif/car_add.gif
- sourcecode/epitools_part1_matlab_v2.1.6/src/images/gif/car_delete.gif
- sourcecode/epitools_part1_matlab_v2.1.6/src/images/gif/cart.gif
- sourcecode/epitools_part1_matlab_v2.1.6/src/images/gif/cart_add.gif
- sourcecode/epitools_part1_matlab_v2.1.6/src/images/gif/cart_delete.gif
- sourcecode/epitools_part1_matlab_v2.1.6/src/images/gif/cart_edit.gif
- sourcecode/epitools_part1_matlab_v2.1.6/src/images/gif/cart_error.gif
- sourcecode/epitools_part1_matlab_v2.1.6/src/images/gif/cart_go.gif
- sourcecode/epitools_part1_matlab_v2.1.6/src/images/gif/cart_put.gif
- sourcecode/epitools_part1_matlab_v2.1.6/src/images/gif/cart_remove.gif
- sourcecode/epitools_part1_matlab_v2.1.6/src/images/gif/cd.gif
- sourcecode/epitools_part1_matlab_v2.1.6/src/images/gif/cd_add.gif
- sourcecode/epitools_part1_matlab_v2.1.6/src/images/gif/cd_burn.gif
- sourcecode/epitools_part1_matlab_v2.1.6/src/images/gif/cd_delete.gif
- sourcecode/epitools_part1_matlab_v2.1.6/src/images/gif/cd_edit.gif
- sourcecode/epitools_part1_matlab_v2.1.6/src/images/gif/cd_eject.gif
- sourcecode/epitools_part1_matlab_v2.1.6/src/images/gif/cd_go.gif
- sourcecode/epitools_part1_matlab_v2.1.6/src/images/gif/chart_bar.gif
- sourcecode/epitools_part1_matlab_v2.1.6/src/images/gif/chart_bar_add.gif
- sourcecode/epitools_part1_matlab_v2.1.6/src/images/gif/chart_bar_delete.gif
- sourcecode/epitools_part1_matlab_v2.1.6/src/images/gif/chart_bar_edit.gif
- sourcecode/epitools_part1_matlab_v2.1.6/src/images/gif/chart_bar_error.gif
- sourcecode/epitools_part1_matlab_v2.1.6/src/images/gif/chart_bar_link.gif
- sourcecode/epitools_part1_matlab_v2.1.6/src/images/gif/chart_curve.gif
- sourcecode/epitools_part1_matlab_v2.1.6/src/images/gif/chart_curve_add.gif
- sourcecode/epitools_part1_matlab_v2.1.6/src/images/gif/chart_curve_delete.gif
- sourcecode/epitools_part1_matlab_v2.1.6/src/images/gif/chart_curve_edit.gif
- sourcecode/epitools_part1_matlab_v2.1.6/src/images/gif/chart_curve_error.gif
- sourcecode/epitools_part1_matlab_v2.1.6/src/images/gif/chart_curve_go.gif
- sourcecode/epitools_part1_matlab_v2.1.6/src/images/gif/chart_curve_link.gif
- sourcecode/epitools_part1_matlab_v2.1.6/src/images/gif/chart_line.gif
- sourcecode/epitools_part1_matlab_v2.1.6/src/images/gif/chart_line_add.gif
- sourcecode/epitools_part1_matlab_v2.1.6/src/images/gif/chart_line_delete.gif
- sourcecode/epitools_part1_matlab_v2.1.6/src/images/gif/chart_line_edit.gif
- sourcecode/epitools_part1_matlab_v2.1.6/src/images/gif/chart_line_error.gif
- sourcecode/epitools_part1_matlab_v2.1.6/src/images/gif/chart_line_link.gif
- sourcecode/epitools_part1_matlab_v2.1.6/src/images/gif/chart_organisation.gif
- sourcecode/epitools_part1_matlab_v2.1.6/src/images/gif/chart_organisation_add.gif
- sourcecode/epitools_part1_matlab_v2.1.6/src/images/gif/chart_organisation_delete.gif
- sourcecode/epitools_part1_matlab_v2.1.6/src/images/gif/chart_pie.gif
- sourcecode/epitools_part1_matlab_v2.1.6/src/images/gif/chart_pie_add.gif
- sourcecode/epitools_part1_matlab_v2.1.6/src/images/gif/chart_pie_delete.gif
- sourcecode/epitools_part1_matlab_v2.1.6/src/images/gif/chart_pie_edit.gif
- sourcecode/epitools_part1_matlab_v2.1.6/src/images/gif/chart_pie_error.gif
- sourcecode/epitools_part1_matlab_v2.1.6/src/images/gif/chart_pie_link.gif
- sourcecode/epitools_part1_matlab_v2.1.6/src/images/gif/clipboard_paste_image.gif
- sourcecode/epitools_part1_matlab_v2.1.6/src/images/gif/clipboard_sign.gif
- sourcecode/epitools_part1_matlab_v2.1.6/src/images/gif/clipboard_text.gif
- sourcecode/epitools_part1_matlab_v2.1.6/src/images/gif/clock.gif
- sourcecode/epitools_part1_matlab_v2.1.6/src/images/gif/clock_add.gif
- sourcecode/epitools_part1_matlab_v2.1.6/src/images/gif/clock_delete.gif
- sourcecode/epitools_part1_matlab_v2.1.6/src/images/gif/clock_edit.gif
- sourcecode/epitools_part1_matlab_v2.1.6/src/images/gif/clock_error.gif
- sourcecode/epitools_part1_matlab_v2.1.6/src/images/gif/clock_go.gif
- sourcecode/epitools_part1_matlab_v2.1.6/src/images/gif/clock_link.gif
- sourcecode/epitools_part1_matlab_v2.1.6/src/images/gif/clock_pause.gif
- sourcecode/epitools_part1_matlab_v2.1.6/src/images/gif/clock_play.gif
- sourcecode/epitools_part1_matlab_v2.1.6/src/images/gif/clock_red.gif
- sourcecode/epitools_part1_matlab_v2.1.6/src/images/gif/clock_stop.gif
- sourcecode/epitools_part1_matlab_v2.1.6/src/images/gif/cog.gif
- sourcecode/epitools_part1_matlab_v2.1.6/src/images/gif/cog_add.gif
- sourcecode/epitools_part1_matlab_v2.1.6/src/images/gif/cog_delete.gif
- sourcecode/epitools_part1_matlab_v2.1.6/src/images/gif/cog_edit.gif
- sourcecode/epitools_part1_matlab_v2.1.6/src/images/gif/cog_error.gif
- sourcecode/epitools_part1_matlab_v2.1.6/src/images/gif/cog_go.gif
- sourcecode/epitools_part1_matlab_v2.1.6/src/images/gif/coins.gif
- sourcecode/epitools_part1_matlab_v2.1.6/src/images/gif/coins_add.gif
- sourcecode/epitools_part1_matlab_v2.1.6/src/images/gif/coins_delete.gif
- sourcecode/epitools_part1_matlab_v2.1.6/src/images/gif/color_swatch.gif
- sourcecode/epitools_part1_matlab_v2.1.6/src/images/gif/color_swatch_1.gif
- sourcecode/epitools_part1_matlab_v2.1.6/src/images/gif/color_swatch_2.gif
- sourcecode/epitools_part1_matlab_v2.1.6/src/images/gif/color_wheel.gif
- sourcecode/epitools_part1_matlab_v2.1.6/src/images/gif/comment.gif
- sourcecode/epitools_part1_matlab_v2.1.6/src/images/gif/comment_add.gif
- sourcecode/epitools_part1_matlab_v2.1.6/src/images/gif/comment_delete.gif
- sourcecode/epitools_part1_matlab_v2.1.6/src/images/gif/comment_edit.gif
- sourcecode/epitools_part1_matlab_v2.1.6/src/images/gif/comments.gif
- sourcecode/epitools_part1_matlab_v2.1.6/src/images/gif/comments_add.gif
[truncated: 2,668 more entries]
