# Supplementary material for: EpiTools: An Open-Source Image Analysis Toolkit for Quantifying Epithelial Growth Dynamics
Source: Dev Cell. 2016 Jan 11;36(1):103–16. doi: 10.1016/j.devcel.2015.12.012 (PMC4712040; doi:10.1016/j.devcel.2015.12.012)
Supplement: Data S1. Source Code [file mmc2.zip › sourcecode/epitools_part1_matlab_v2.1.6/EpiTools_mac]

#!/bin/sh

# Discover all the Matlab Installations
installation_directories=($(ls /Applications/ | grep 'MATLAB_'))
tLen=${#installation_directories[@]}

# Pick the last one
last_installation=${installation_directories[$tLen-1]}

# Where am I?
DIR="$( cd "$( dirname "${BASH_SOURCE[0]}" )" && pwd )"

# Command to execute
/Applications/$last_installation/bin/matlab -nodesktop -nosplash -r "cd('$DIR/src/');EpiTools;"
