# Supplementary material for: EpiTools: An Open-Source Image Analysis Toolkit for Quantifying Epithelial Growth Dynamics
Source: Dev Cell. 2016 Jan 11;36(1):103–16. doi: 10.1016/j.devcel.2015.12.012 (PMC4712040; doi:10.1016/j.devcel.2015.12.012)
Supplement: Data S1. Source Code [file mmc2.zip › sourcecode/epitools_part1_matlab_v2.1.6/EpiTools_win.bat]

@echo off
SET scriptpath=%~dp0
matlab -nodesktop -nosplash -r "cd('%scriptpath%\src');EpiTools;"
