# Supplementary material for: EpiTools: An Open-Source Image Analysis Toolkit for Quantifying Epithelial Growth Dynamics
Source: Dev Cell. 2016 Jan 11;36(1):103–16. doi: 10.1016/j.devcel.2015.12.012 (PMC4712040; doi:10.1016/j.devcel.2015.12.012)
Supplement: Data S1. Source Code [file mmc2.zip › sourcecode/epitools_part1_matlab_v2.1.6/README.txt]

Welcome to the EpiTools image processing application for MATLAB to extract the membrane outlines from experimental data.

website: http://imls-bg-arthemis.uzh.ch/epitools-wiki
For any questions contact: davide.heller@imls.uzh.ch or y.mao@ucl.ac.uk

Quick Installation:
------------------
WARNING: EpiTools is currently developed for Matlab 2014a. Later versions can affect the behavior of the graphical user interface.

A.) Double click on the launcher file correspondent to your operative system. (*)
B.) Launch EpiTools from Matlab by running src/EpiTools.m

(*) In case the launcher does not start (or fails with “EpiTools_mac: Permission denied”), follow these instructions from a new console windows (in OSX, open a new Terminal session) to allow the program launcher to be executed:
> cd [download & extraction location]
> chmod +x EpiTools_mac

NOTICE: Under OSX 10.11 El Capitan, EpiTools displays the file choice windows (for creating a new analysis) without titles. The user can still operate epitools by remembering that the 1st file choice determines the analysis location while the 2nd the input files.

Further information:
-------------------

For the complete installation procedure follow the instructions at:
http://imls-bg-arthemis.uzh.ch/epitools-wiki/site/Quick_Guide/00_Installation/

Included software:
-------------------

OME bioformats - (c) 2015 UW-Madison LOCI and Glencoe Software - GPLv2
MIJ — (c) 2015, Daniel Sage - BSD3
STACKREG - (c) 2015 P Thevenaz - DISTRIBUTION ONLY (see below)
STACKREG-WRAPPER - (c) 2014, Pangyu Teng - BSD2
IMAGEJ - Wayne Rasband - NO COPYRIGHT
XML2STRUCT - (c) 2010, Wouter Falkena - BSD2
XMLIOTOOLS - (c) 2007, Jaroslaw Tuszynski - BSD2
TREETABLE - (c) 2013, Yair Altman - BSD2
STRUCTSTRUCT - (c) 2011, Andrew J. Joslin - BSD2
STATUSBAR - (c) 2014, Yair Altman - BSD2
CREATEMETADATA - (c) 2015, Lorenzo Gatti - GPLv2
PARFORPROGRESSBAR - (c) 2010-2014, Andreas Kotowicz - BSD
PROGRESSBAR - (c) 2002 Steve Hoelzer - BSD2
PROGRESSBAR_PARALLEL - (c) 2002 Stefan Doerr - BSD2
UITREE - (c) 2015, Yair Altman - BSD2
UIINSPECT - (c) 2015, Yair Altman - BSD2
FINDJOBJ - (c) 2015, Yair Altman - BSD2
JCONTROL - (c) 2007, Malcom Lidierth & King’s College London 2007 - BSD2
